# Supplementary material for: Information Needs and Counseling Preferences among Potential Users of the Future Teratology Information Service in Belgium: A Cross-Sectional Study Involving the Public and Healthcare Professionals
Source: Int J Environ Res Public Health. 2022 Jul 14;19(14):8605. doi: 10.3390/ijerph19148605 (PMC9319400; doi:10.3390/ijerph19148605)
Supplement: Supplementary file 1 [file ijerph-19-08605-s001.zip]

Archive with 1 entries (1 files):
- ijerph-1802955-supplementary.pdf
